# Supplementary material for: Batch-Dependent Hepatobiliary Toxicity of 10 nm Silver Nanoparticles After Single Intravenous Administration in Mice
Source: Nanomaterials (Basel). 2026 Jan 28;16(3):176. doi: 10.3390/nano16030176 (PMC12899605; doi:10.3390/nano16030176)
Supplement: Supplementary file 1 [file nanomaterials-16-00176-s001.zip]

Archive with 4 entries (4 files):
- nanomaterials-4069149-supplementary.pdf
- Supplemental figure 1.tif
- Supplemental figure 2.tif
- Supplemental Figure 3.tif
